# Supplementary material for: Basophil Activation Test with Different Polyethylene Glycols in Patients with Suspected PEG Hypersensitivity Reactions
Source: Int J Mol Sci. 2022 Nov 23;23(23):14592. doi: 10.3390/ijms232314592 (PMC9740962; doi:10.3390/ijms232314592)
Supplement: Supplementary file 1 [file ijms-23-14592-s001.zip]

Archive with 1 entries (1 files):
- ijms-1976490-supplementary.pdf
